# Supplementary material for: Prevalence of PALB2 mutations in Australasian multiple-case breast cancer families
Source: Breast Cancer Res. 2013 Feb 28;15(1):R17. doi: 10.1186/bcr3392 (PMC3672826; doi:10.1186/bcr3392)
Supplement: Additional file 1 — Primer sequences used for reverse transcription PCR. Tabular data, Excel spreadsheet, .xls. [file bcr3392-S1.XLSX]

## Sheet: Sheet1
Additional file 1- Primer sequences used for reverse transcription PCR
	Primer sequences
PALB2 GSP	5' TTT TTG TCC AGC CAG CAA AT 3'
PALB2 c.196C>T Forward	5' TGA GGA GAA GGA AAA GTT AAA GG 3'
PALB2 c.196C>T Reverse	5' CCA ACT GCC CAC AAG TTC TAA 3'
PALB2 c.1982_1983insA Forward	5' TGA AAG GGA AGA AAA GTC GTC 3'
PALB2 c.1982_1983insA Reverse	5' CAGGAA CCT GAA GGAs TTC TTT AAC 3'
PALB2 c.2983_2984insT Forward	5' CAC TTC GCA GAG GTT CCA G 3'
PALB2 c.2983_2984insT Reverse	5' AAA GAG AAG CCC CAT TTC AG 3'
PALB2 c.3113G>A Forward	5' GAT CAG GGC ATT GTT TGT TCC 3'
PALB2 c.3113G>A Reverse	5' AAA GAG AAG CCC CAT TTC AG 3'
GSP: Gene specific primer
